# Supplementary material for: Open and Closed Triple Inhaler Therapy in Patients with Uncontrolled Asthma
Source: Adv Respir Med. 2023 Jul 4;91(4):288–300. doi: 10.3390/arm91040023 (PMC10366885; doi:10.3390/arm91040023)
Supplement: Supplementary file 1 [file arm-91-00023-s001.zip]

Archive with 1 entries (1 files):
- arm-2399938-supplementary Figure S1.jpg
